# Supplementary material for: Plasticity and Co-Factor-Dependent Structural Changes in the RecA Nucleoprotein Filament Studied by Small-Angle X-Ray Scattering (SAXS) Measurements and Molecular Modeling
Source: Molecules. 2025 Apr 16;30(8):1793. doi: 10.3390/molecules30081793 (PMC12029565; doi:10.3390/molecules30081793)
Supplement: Supplementary file 1 [file molecules-30-01793-s001.zip]

Archive with 2 entries (2 files):
- molecules-3482870-supplementary.pdf
- Movie_S1.mov
